# Supplementary material for: Evolution of Large Polymorphic Inversions in a Panmictic Songbird
Source: Mol Biol Evol. 2025 Oct 16;42(11):msaf262. doi: 10.1093/molbev/msaf262 (PMC12612816; doi:10.1093/molbev/msaf262)
Supplement: msaf262_Supplementary_Data [file msaf262_supplementary_data.zip]

Archive with 2 entries (2 files):
- MBE-25-0243_allinvs_SupplementaryTables.xlsx
- MBE-25-0243_allinvs_SupplementaryTextFigs_correctedFigS5_Final.pdf
