# Supplementary material for: Evolution of Large Polymorphic Inversions in a Panmictic Songbird
Source: Mol Biol Evol. 2025 Oct 16;42(11):msaf262. doi: 10.1093/molbev/msaf262 (PMC12612816; doi:10.1093/molbev/msaf262)
Supplement: msaf262_Supplementary_Data [file msaf262_supplementary_data.zip › MBE-25-0243_allinvs_SupplementaryTables.xlsx]

## Sheet: Title
Supplementary Tables for
Evolution of large polymorphic inversions in a panmictic songbird
Pei et al.

## Sheet: TableS1
Table S1. Description of all WGS samples used in this study.
Ind ID	Individual ID from Ref	Sex	Tissue	Alternative individual ID in pedigree or database	Species	Population	Library preperation‡	Accession or html location	Ref
ZF1	bTaeGut1	Male	-	black17	Taeniopygia guttata castanotis	American domesticated	10X	https://genomeark.s3.amazonaws.com/index.html?prefix=species/Taeniopygia_guttata/bTaeGut1/genomic_data/10x/	Rhie et al. 2021
ZF2	bTaeGut2	Female	-	blue55	Taeniopygia guttata castanotis	American domesticated	10X	https://genomeark.s3.amazonaws.com/index.html?prefix=species/Taeniopygia_guttata/bTaeGut2/genomic_data/10x/	Rhie et al. 2021
ZF3	bTaeGut3	Male	-	father of blue55	Taeniopygia guttata castanotis	American domesticated	10X	https://genomeark.s3.amazonaws.com/index.html?prefix=species/Taeniopygia_guttata/bTaeGut3/genomic_data/10x/	Rhie et al. 2021
ZF4	bTaeGut4	Female	-	mother of blue55	Taeniopygia guttata castanotis	American domesticated	10X	https://genomeark.s3.amazonaws.com/index.html?prefix=species/Taeniopygia_guttata/bTaeGut4/genomic_data/10x/	Rhie et al. 2021
ZF5	SR00100	Male	Liver	SR00100	Taeniopygia guttata castanotis	Seewiesen domesticated	10X	SRR9671228	Kinsella et al. 2019
ZF6	taeCasSA	Male	Liver	B56513	Taeniopygia guttata castanotis	Chimooli Dam, 8.3 km ENE Wyndham, Western Australia wild	10X	SRR15012114	Pei et al. 2022
ZF7	taeCasSE	Male	Liver	SR12451	Taeniopygia guttata castanotis	Seewiesen domesticated	10X	SRR15012113	Pei et al. 2022
ZF8	taeGutGut	Male	Liver	TR13008	Taeniopygia guttata castanotis x T. g. guttata	European captive	10X	SRR15012115	Pei et al. 2022
W1	26462	Female	Blood	101	Taeniopygia guttata castanotis	Wild	Illumina	ERR1013161	Singhal et al. 2015
W2	26516	Male	Blood	129	Taeniopygia guttata castanotis	Wild	Illumina	ERR1013167	Singhal et al. 2015
W3	26721	Female	Blood	113	Taeniopygia guttata castanotis	Wild	Illumina	ERR1013164	Singhal et al. 2015
W4	26733	Male	Blood	141	Taeniopygia guttata castanotis	Wild	Illumina	ERR1013170	Singhal et al. 2015
W5	26781	Male	Blood	153	Taeniopygia guttata castanotis	Wild	Illumina	ERR1013173	Singhal et al. 2015
W6	26792	Male	Blood	165	Taeniopygia guttata castanotis	Wild	Illumina	ERR1013175	Singhal et al. 2015
W7	26795	Female	Blood	177	Taeniopygia guttata castanotis	Wild	Illumina	ERR1013177	Singhal et al. 2015
W8	26820	Female	Blood	137	Taeniopygia guttata castanotis	Wild	Illumina	ERR1013169	Singhal et al. 2015
W9	26881	Female	Blood	149	Taeniopygia guttata castanotis	Wild	Illumina	ERR1013172	Singhal et al. 2015
W10	26896	Female	Blood	161	Taeniopygia guttata castanotis	Wild	Illumina	ERR1013174	Singhal et al. 2015
W11	28016	Female	Blood	173	Taeniopygia guttata castanotis	Wild	Illumina	ERR1013176	Singhal et al. 2015
W12	28078	Female	Blood	185	Taeniopygia guttata castanotis	Wild	Illumina	ERR1013178	Singhal et al. 2015
W13	28313	Male	Blood	189	Taeniopygia guttata castanotis	Wild	Illumina	ERR1013179	Singhal et al. 2015
W14	28339	Female	Blood	105	Taeniopygia guttata castanotis	Wild	Illumina	ERR1013162	Singhal et al. 2015
W15	28353	Male	Blood	109	Taeniopygia guttata castanotis	Wild	Illumina	ERR1013163	Singhal et al. 2015
W16	28402	Male	Blood	121	Taeniopygia guttata castanotis	Wild	Illumina	ERR1013166	Singhal et al. 2015
W17	28404	Male	Blood	133	Taeniopygia guttata castanotis	Wild	Illumina	ERR1013168	Singhal et al. 2015
W18	28456	Female	Blood	117	Taeniopygia guttata castanotis	Wild	Illumina	ERR1013165	Singhal et al. 2015
W19	28481	Male	Blood	145	Taeniopygia guttata castanotis	Wild	Illumina	ERR1013171	Singhal et al. 2015
LT	ERR1013136	Male	Blood	G118	Poephila acuticauda acuticauda	Mount House, Western Australia, Australia	Illumina	ERR1013136	Singhal et al. 2015
DB	DB	Male	Blood	DB	Taeniopygia bichenovii	Captive born	Illumina	ERR993524	Singhal et al. 2015

## Sheet: TableS2
Table S2. Genotype frequencies and the ancestral state of the six large zebra finch chromosomal inversion polymorphisms and the genotype and minor allele frequencies for the additional putative inversion polymoprhisms in wild zebra finches. Hardy–Weinberg equilibrium (HWE) was tested using a chi-square test with the indicated degrees of freedom. Note that HWE for chromosome Z was based on the gen…
Type	Chromosome	Genotype (948 wzf in Knief et al 2016)	Genotype (19wzf)	Genotype frequency (19wzf)	Mean allele frequency with its 95% quantiles (100 wzf pool seq in Knief et al 2016)	N birds (19wzf)	Minor allele frequency (19wzf)	HWE test (19wzf)
Inversion	26	AA	maj	0.473684	-	9	0.289474	X21 = 0.44, P = 0.51
Inversion	26	AB	het	0.473684	-	9
Inversion	26	BB	min	0.0526316	0.33 [0.25, 0.43]	1
Inversion	27	AA	maj	0.263158	-	5	0.421053	X21 = 1.66, P = 0.20
Inversion	27	AB	het	0.631579	-	12
Inversion	27	BB	min	0.105263	0.52 [0.44, 0.60]	2
Inversion	5	AA	maj	0.315789	0.65 [0.56, 0.75]	6	0.394737	X21 = 0.85, P = 0.36
Inversion	5	AB	het	0.578947	-	11
Inversion	5	BB	min	0.105263	-	2
Inversion	11	AA	maj	0.368421	0.55 [0.46, 0.65]	7	0.394737	X21 = 0.001, P = 0.97
Inversion	11	AB	het	0.473684	-	9
Inversion	11	BB	min	0.157895	-	3
Inversion	13	AA	maj	0.368421	0.51 [0.42, 0.62]	7	0.394737	X21 = 0.001, P = 0.97
Inversion	13	AB	het	0.473684	-	9
Inversion	13	BB	min	0.157895	-	3
Inversion	Z	AA	maj	0.333333	0.43 [0.32, 0.54]	3		X23 = 0.08, P = 0.99
Inversion	Z	BB	min	0.111111	-	1	0.428571
Inversion	Z	CC	min	0	-	0	0.0714286
Inversion	Z	AB	het	0.333333	-	3
Inversion	Z	AC	het	0.111111	-	1
Inversion	Z	BC	min	0.111111	-	1
Inversion	Z	AW*	-	0.4	-	4
Inversion	Z	BW*	-	0.6	-	6
Inversion	Z	CW*	-	0	-	0
putative inversion	28	-	maj	0.631579	-	12	0.184211
putative inversion	28	-	min	0		0
putative inversion	28	-	het	0.368421	-	7
putative inversion	29	-	maj	0.315789	-	6	0.473684
putative inversion	29	-	min	0.263158	-	5
putative inversion	29	-	het	0.421053	-	8
putative inversion	30	-	maj	0.526316	-	10	0.236842
putative inversion	30	-	min	0	-	0
putative inversion	30	-	het	0.473684	-	9
putative inversion	31	-	min	0.263158	-	5	0.421053
putative inversion	31	-	maj	0.421053	-	8
putative inversion	31	-	het	0.315789	-	6
putative inversion	33	-	min	0.157895	-	3	0.473684
putative inversion	33	-	het	0.631579	-	12
putative inversion	33	-	maj	0.210526	-	4
putative inversion	34	-	het	0.368421	-	7	0.447368
putative inversion	34	-	maj	0.368421	-	7
putative inversion	34	-	min	0.263158	-	5
putative inversion	7	-	maj	0.421053	-	8	0.473684
putative inversion	7	-	min	0.368421	-	7
putative inversion	7	-	het	0.210526	-	4
putative inversion	8	-	min	0.157895	-	3	0.447368
putative inversion	8	-	maj	0.263158	-	5
putative inversion	8	-	het	0.578947	-	11
* Z inversion types for females.

## Sheet: TableS3
Table S3. Inversion breakpoints and putative inversion blocks on the reference assembly detected via barcode interactions using Long Ranger across eight zebra finch libraries and using PCA across 19 wild zebra finches. For each inversion breakpoint detected via barcode-sharing, it's mean and the range of the start and end of the breakpoint were give in bp.
Chromosome	Break point 1 (bp)	Range 1 (bp)	Break point 1 (top 0.5% Loading)	Break point 2 (bp)	Range 2 (bp	Break point 2 (top 0.5% Loading)	length (Mb)	Remarks
5	1,893,285 [1,864,238-1,922,332]	58094	-	18,265,696 [18,267,704-18,269,712]	2008	18266309	16.3724
5	846,418 [832,197-853,579]	21382	960498	13,873,812 [13,872,932-13,875,054]	2122		13.0274
11	8,044 [7,541-8,548]	1007	7589	12,484,390 [12,482,869-12,485,911]	3042	12481366	12.4763
13	2,205,887 [2,204,762-2,208,730]	3968	-	17,902,407 [17,898,043-17,904,840]	6797	17907926	15.6965
13	2,003,255 [2,003,209-2,003,383]	174	2003426	7,314,643 [7,314,624-7,314,667]	43		5.31139	BP2 next to a poly-N gap
26	3,450,204 [3,445,346-3,457,364]	12018	3458723	6,804,355 [6,803,332-6,804,894]	1562	6804819	3.35415
27	[1722875-1722877]	-	-	3333720-3333722	-	-	-
27	22,176 [21,947-22,404]	457	16399	3,321,144 [3,321,002-3,321,285]	283	3305379	3.29897
Z*	[6,412,262-6,412,451]	-	6452882	[71,635,454-71,635,549]	-	71653510	65.2231	breakpoints unclear
7	-	-	2245	-	-	3594311	3.59207	top 0.1% loading block
8	-	-	26478768	-	-	31225470	4.7467
28	-	-	2658	-	-	3899638	3.89698
29	-	-	5112	-	-	1014818	1.00971
30	-	-	2712	-	-	529736	0.527024
31	-	-	1002629	-	-	1808693	0.806064
33	-	-	26620	-	-	448319	0.421699
34	-	-	668367	-	-	1280027	0.61166
* Note that the two breakpoints on TguZ are uncertain. The barcode interaction signals on TguZ show repetitive elements (i.e. high coverage on Barcodes in all samples; Supplementary Fig. S3), we only report here for completeness of information.

## Sheet: TableS4
Table S4. Description of all chromosomal level assemblies used for multi-species alignment.
Assembly.Names	Assembly.Accession	Species	Common name	Assembly submission date
RW_assembly	GCA_910950805.1	Acrocephalus scirpaceus scirpaceus	Eurasian reed warbler	2021-08-16
STF_HiC	GCF_901933205.1	Camarhynchus parvulus	small tree finch	2019-09-06
bCatUst1.pri.v2	GCF_009819885.2	Catharus ustulatus	Swainson's thrush	2020-12-22
LSU_DiBr_2.0	GCA_019023105.1	Diglossa brunneiventris	black-throated flowerpiercer	2021-06-24
FicAlb1.5	GCF_000247815.1	Ficedula albicollis	collared flycatcher	2013-06-27
FrCoel.v2	GCA_015532645.2	Fringilla coelebs coelebs	common chaffinch	2021-06-16
bGeoTri1.pri	GCA_009764595.1	Geothlypis trichas	common yellowthroat	2019-12-19
CU_Lasu_v2	GCA_015883425.2	Lamprotornis superbus	superb starling	2022-03-24
lonStrDom2	GCF_005870125.1	Lonchura striata domestica	Bengalese finch	2019-06-05
Parus_major1.1	GCF_001522545.3	Parus major	great tit	2019-01-15
Passer_domesticus-1.0	GCA_001700915.1	Passer domesticus	house sparrow	2016-08-31
mywa_2.1	GCA_001746935.2	Setophaga coronata coronata	yellow-rumped warbler	2020-12-08
bSylAtr1.pri	GCA_009819655.1	Sylvia atricapilla	Eurasian blackcap	2019-12-31

## Sheet: TableS5
Table S5. Tag SNPs for the inversions. Reference allele frequency in 948 wild zebra finches (Knief et al. 2016). All SNPs were first described in Knief et al 2016.
SNP Name	CHR	Position on taeGut1	Position on GCA_003957565	Ancestral	Derived	Ancestral allele on GCA_003957565 (if differ from Sequence)	Ancestral frequency	N wild birds*	Pearson's correlation with inv type (19wzf)	t (19wzf)	P (19wzf)	Pearson's correlation with inv type (24 dzf†)	t (24 dzf†)	P (24 dzf†)	Sequence
WZF00031805	11	12289339	12167887	G	A										CCCTGGTGCAAGTGGTTCAGCCAGCAAGTCTGGTGAAAGCGGGGACCGGCCTGGGCAGAA[A/G]CGCTTTCGCACTCAGATGACTAATCTCCAGCTCAAGGTTCTGAAGTCATGCTTTAATGAC
WZF00040683	13	11363650	7343492	G	A	C									TGCTTTAGATAATAAGTTTCAATGTAACATTTAGACCTTTTAAGTATTTGGAATATACAA[A/G]TGTGTTTTTAGAGGAAAGGGTGTTTAATAACACTCACAGCTCTCAATAGAGAATACAAGC
WZF00040731	13	11536148	2148877	G	A										TCAATGCAGAAAAATTTGACAAATTACCTCTCTCTGAGAATCTCTCCATCTCTGAATGCC[A/G]GCTCAGTAAATGCCACTTGACATTTGCAAAGTGACAGCAGTGAGTACGGACTCATGtttc
WZF00041460	13	171215	17876491	A	G	T									TGATACTGATGGCAGATCCCATATGCTTTTTCTGCCTAAACAAGGTTTGTGGATGCTCTC[A/G]GTTGTACAAACAGCACTCCACAGCTGGAACATGACAGGGAAAGTGGCCTACAGTTCACAA
WZF00167975	5	1000220	1047243	A	C										TCCAAACACACCAAGGCTGAACTACAGCAGGTGGAGGGAAGCACCATAATTAGTTTTAAC[A/C]ATTAAACACTTCAGTTTCTTACGGCCACCTTAAGTTCCAGAGATTCTAGGAGCACACTTA
WZF00169329	5	14526432	16089175	T	G										AATATCTGGAAAAGGCTTCTGGAATTTAACCTAATCTCACAGGCTTAACTAAGACAAGAA[T/G]GACTAAAACTTAAAGACAGAACCTGCCTTTGTGCATGAGTTATTACTCAAGGGATATTTT
WZF00170082	5	1778553	1804876	C	A										TCCCAGAAAATGACAGGAAAGACGACCAGAGAGTTAGAGTTGCCAAGGAGATACATGTCT[A/C]CGCTGCAGACAAACTTGTCTCTGATATTTGCTATATTTGATGAGATGTATTCAATGTTGG
WZF00114346	26	1249190	3723426	T	C	A	0.285	948	1	>10	<0.0001	0.616526	3.6729	0.001335	CAAAGACCCCCAGTTTGGGGTTAATGATCATTTCCAATGTTTGCTGGTGGTAGGAGATGG[T/C]TCTTTTTCATGGCTTTGGCAGGACCACAAGGCATGGGCTACAGATAAACCAAAGGGATGA
WZF00114455	26	2522498	6152004	C	T		0.527	945	0.3	1.2978	0.2117	0.178983	0.85328	0.4027	AGGTTTTATATTCCTTTGCTGTGTAGATCCTAGCTGGGGGTGTTCTTTCACAGCCACGTT[T/C]AGTCTAATCCTTTGGAAAACCCCGCTAAGTCCTGTGCTCCAGTGCTGTCCTTTGGCAATG
WZF00114985	27	3097302	1678282	G	A	C	0.375	946	0.832198	6.1882	<0.0001	0.817876	6.667	<0.0001	TCGATgtgtattaggaagaaattgctgccaggaaggagctgaggggctgggaagagggGT[A/G]AGAAAATTCAGCTGTGACCTCCTGACCTTTGGAAAGGATTTCCCAGGAAATCCCTTCCAG
WZF00115358	27	710554	46946	A	G	T	0.525	948	0.805843	5.6112	<0.0001	0.840967	7.2899	<0.0001	GGCAGGATTGGCTTTGCACAGAAGTTCAGCACAAGTGTATAGACTATGAGCAAAGCGCCA[A/G]CAGATATAAATCTAGGGTTTTATGGTATCGATGGTTGGCAGGAGATGTTTAAGCTGCCCA
WZF00231991	Z	5954002	6486205	T	C										GTGCATTCTAACATGACAACAAGTACTTGTATCTGTACGTACTTGTATGTGTCAAGCTTG[T/C]GGTGACATAAGGAGATCAGGTATGAGAATGAGAAATACGATAGCTGAATCTAATGCACCT
WZF00218433	Z	37400431	39999494	T	C										AGGACTGGCAGAGACTGTGTCGTATAGAGATAGCATCCTGGGATGTGTTTTAAGAGTAGA[T/C]TGGAGATGCTCAGGATAAGGATGGGTTTGCTGATCTTGCAAAAGCTTCATCTTTGGTCAG
WZF00218859	Z	38265467	40851457	A	C										GGGCTCATAATTAATGGAAACACAGATCAGCCTGTGATGTCCAGCTTGTATGTTCAGGCA[A/C]CAGCCCTTTTCCCTGGCCCCATTCTCCTCCAGGCTCTAGGCTGACTTTGATTCCTTCATC
WZF00222123	Z	44773107	47380765	T	C										TGTTGGAGAAGACACACACCTACTTTATTGCAGAGATGAAAGTTTACTACTGGAGCACCA[T/C]GAAGTGGGTTTTTCCTGAGACAAGAGCAACTCTTGGAGTTAGGTGTTAGTGAAAGAGTCT
WZF00223156	Z	46527787	49121700	A	G										CTCTGTCATTGTCCTGGTGTTTGGGAATGTTTTGAAACTTTCACCATTGCTGGCTGCAAC[A/G]CTGGTCCTGAAATGACTTGCTCTTGCCATTTAGGTAACCTCTTTTTTGATCTGGTGCCTT
WZF00237790	Z	65844335	61741155	T	C	A									CCTTTGCCTCTGGCTGCAAACAGACAGGGCTCCCTGGATGCCTGCCTGGGCCTGGGGCTG[T/C]TTCCTCCTCTTGCTGCCAAAGGAGTCAGATGCCTGTGGGGAAAAATAACAGGGGTGGGGG
* Knief U, Hemmrich-Stanisak G, Wittig M, Franke A, Griffith SC, Kempenaers B, Forstmeier W. 2016. Fitness consequences of polymorphic inversions in the zebra finch genome. Genome Biology 17:199.
† Pei Y. 2022. "Overdominance effects of a microchromosomal inversion on multiple fitness components in the zebra finch. " Evolutionary genetics of reproductive performance in the zebra finch.

## Sheet: TableS6
Table S6 Estimated standardized effect sizes for inversion types on reproductive performance, survival traits and their metasummarized effect sizes. Note that BL indicates baseline level estimates, which is not estimated in the metasummarized models. For additional details see Fig. 3 in the main text.
Trait name	Chromosome	Inversion type	b	SE	Z	P	Remarks
Female clutch size aviary	Tgu5	AA	-0.111458	0.201716	-0.552549	0.580572	BL
Female clutch size aviary	Tgu5	AD	0.0361806	0.0545463	0.663302	0.507137
Female clutch size aviary	Tgu5	DD	0.0403877	0.0899368	0.449067	0.653383
Female clutch size aviary	Tgu13	AA	-0.16264	0.21277	-0.764392	0.444634	BL
Female clutch size aviary	Tgu13	AD	0.136004	0.0940648	1.44586	0.148217
Female clutch size aviary	Tgu13	DD	0.184688	0.0918884	2.00991	0.0444407	*
Female clutch size aviary	Tgu26	AA	-0.0714214	0.229689	-0.310948	0.75584	BL
Female clutch size aviary	Tgu26	AD	-0.00486892	0.148228	-0.0328475	0.973796
Female clutch size aviary	Tgu26	DD	0.147257	0.156198	0.942759	0.345804
Female clutch size aviary	Tgu27	AA	-0.0400024	0.197085	-0.20297	0.839158	BL
Female clutch size aviary	Tgu27	AD	0.0369384	0.0575958	0.641338	0.521303
Female clutch size aviary	Tgu27	DD	-0.0225741	0.0800016	-0.282171	0.777813
Female clutch size cage	Tgu5	AA	0.0422891	0.277822	0.152217	0.879016	BL
Female clutch size cage	Tgu5	AD	0.0452633	0.0556514	0.813337	0.416025
Female clutch size cage	Tgu5	DD	0.14676	0.112318	1.30665	0.191331
Female clutch size cage	Tgu13	AA	-0.0588008	0.291583	-0.201661	0.840182	BL
Female clutch size cage	Tgu13	AD	0.121015	0.0959787	1.26085	0.207363
Female clutch size cage	Tgu13	DD	0.105919	0.0974626	1.08677	0.277138
Female clutch size cage	Tgu26	AA	-0.0746851	0.613327	-0.12177	0.903081	BL
Female clutch size cage	Tgu26	AD	0.0813759	0.553635	0.146985	0.883144
Female clutch size cage	Tgu26	DD	0.126195	0.550715	0.229147	0.818754
Female clutch size cage	Tgu27	AA	-0.0256668	0.287798	-0.0891834	0.928936	BL
Female clutch size cage	Tgu27	AD	0.10772	0.0570186	1.88921	0.0588631	+
Female clutch size cage	Tgu27	DD	0.0749248	0.0826444	0.906593	0.364622
Female fecundity aviary	Tgu5	AA	-0.0448524	0.070542	-0.635826	0.52489	BL
Female fecundity aviary	Tgu5	AD	0.0480881	0.111984	0.42942	0.667618
Female fecundity aviary	Tgu5	DD	-0.103812	0.200809	-0.516968	0.605178
Female fecundity aviary	Tgu13	AA	-0.464063	0.162234	-2.86046	0.00423028	BL
Female fecundity aviary	Tgu13	AD	0.394621	0.183884	2.14603	0.0318705	*
Female fecundity aviary	Tgu13	DD	0.533303	0.175053	3.04652	0.00231505	**
Female fecundity aviary	Tgu26	AD	-0.296532	0.218301	-1.35836	0.174348	BL
Female fecundity aviary	Tgu26	DD	0.280646	0.22447	1.25026	0.211205
Female fecundity aviary	Tgu27	AA	-0.0653189	0.0717669	-0.910154	0.362741	BL
Female fecundity aviary	Tgu27	AD	0.0575777	0.11521	0.499762	0.617242
Female fecundity aviary	Tgu27	DD	0.0903041	0.148536	0.60796	0.543214
Female seasonal recruits	Tgu5	AA	0.0639345	0.261135	0.244833	0.806586	BL
Female seasonal recruits	Tgu5	AD	0.0635995	0.103934	0.61192	0.54059
Female seasonal recruits	Tgu5	DD	-0.00512172	0.153643	-0.0333352	0.973407
Female seasonal recruits	Tgu13	AA	0.0856394	0.305339	0.280474	0.779114	BL
Female seasonal recruits	Tgu13	AD	-0.0779658	0.184443	-0.42271	0.672507
Female seasonal recruits	Tgu13	DD	0.0873182	0.183397	0.476117	0.633991
Female seasonal recruits	Tgu26	AA	0.0610166	0.289258	0.210942	0.832933	BL
Female seasonal recruits	Tgu26	AD	-0.0512855	0.20858	-0.245879	0.805776
Female seasonal recruits	Tgu26	DD	0.0431792	0.222219	0.194309	0.845934
Female seasonal recruits	Tgu27	AA	0.00824883	0.232476	0.0354825	0.971695	BL
Female seasonal recruits	Tgu27	AD	0.200258	0.100714	1.98838	0.0467696	*
Female seasonal recruits	Tgu27	DD	-0.134757	0.145929	-0.923447	0.355774
Female nestling survival	Tgu5	AD	0.0491529	0.0521386	0.942735	0.345817
Female nestling survival	Tgu5	DD	-0.0381362	0.0891677	-0.42769	0.668877
Female nestling survival	Tgu13	AD	0.0841659	0.0883942	0.952165	0.341013
Female nestling survival	Tgu13	DD	0.0663214	0.0899369	0.737422	0.460866
Female nestling survival	Tgu26	AD	-0.0249435	0.141815	-0.175888	0.860382
Female nestling survival	Tgu26	DD	-0.0786734	0.148196	-0.530873	0.595507
Female nestling survival	Tgu27	AD	0.103484	0.0510816	2.02585	0.0427806	*
Female nestling survival	Tgu27	DD	0.0245984	0.0791846	0.310646	0.75607
Lifespan	Tgu5	AA	0.669053	0.135433	4.94011	7.80782e-07	BL
Lifespan	Tgu5	AD	0.0240606	0.044121	0.545332	0.585525
Lifespan	Tgu5	DD	-0.0384469	0.059558	-0.645537	0.518579
Lifespan	Tgu13	AA	0.618437	0.142988	4.32509	1.52473e-05	BL
Lifespan	Tgu13	AD	0.0363418	0.0724819	0.501391	0.616096
Lifespan	Tgu13	DD	0.0274156	0.0703077	0.389937	0.696583
Lifespan	Tgu26	AA	0.716704	0.143048	5.01025	5.43601e-07	BL
Lifespan	Tgu26	AD	-0.0515501	0.0771969	-0.667773	0.504278
Lifespan	Tgu26	DD	-0.132523	0.0801039	-1.65438	0.0980493	+
Lifespan	Tgu27	AA	0.646507	0.128086	5.04742	4.47805e-07	BL
Lifespan	Tgu27	AD	0.0201942	0.0393345	0.513395	0.607675
Lifespan	Tgu27	DD	-0.0277797	0.0579811	-0.479117	0.631856
Male fertility aviary	Tgu5	AA	0.0952987	0.165413	0.576127	0.564529	BL
Male fertility aviary	Tgu5	AD	0.0416564	0.0571549	0.728833	0.466104
Male fertility aviary	Tgu5	DD	0.0763592	0.0880329	0.867393	0.385727
Male fertility aviary	Tgu13	AA	0.122769	0.160007	0.767272	0.44292	BL
Male fertility aviary	Tgu13	AD	0.0229922	0.0836714	0.274791	0.783477
Male fertility aviary	Tgu13	DD	0.0283994	0.0816615	0.34777	0.728013
Male fertility aviary	Tgu26	AA	0.3569	0.202675	1.76095	0.0782471	BL
Male fertility aviary	Tgu26	AD	-0.260073	0.160334	-1.62207	0.104788
Male fertility aviary	Tgu26	DD	-0.190256	0.161657	-1.17692	0.239229
Male fertility aviary	Tgu27	AA	0.102818	0.150957	0.681109	0.495803	BL
Male fertility aviary	Tgu27	AD	0.152771	0.0546421	2.79585	0.0051763	**
Male fertility aviary	Tgu27	DD	-0.0856303	0.0822827	-1.04068	0.298022
Male fertility cage	Tgu5	AA	-0.113266	0.164982	-0.686533	0.492377	BL
Male fertility cage	Tgu5	AD	-0.00942292	0.0499574	-0.188619	0.850391
Male fertility cage	Tgu5	DD	0.0600983	0.112184	0.53571	0.592159
Male fertility cage	Tgu13	AA	-0.224852	0.174557	-1.28813	0.197701	BL
Male fertility cage	Tgu13	AD	0.044547	0.0882366	0.504859	0.613658
Male fertility cage	Tgu13	DD	0.112065	0.0867803	1.29136	0.196578
Male fertility cage	Tgu26	AA	-0.609867	0.555053	-1.09875	0.271875	BL
Male fertility cage	Tgu26	AD	0.467767	0.536723	0.871524	0.383468
Male fertility cage	Tgu26	DD	0.444718	0.532956	0.834436	0.404035
Male fertility cage	Tgu27	AA	-0.239851	0.165153	-1.45229	0.14642	BL
Male fertility cage	Tgu27	AD	0.151271	0.0528366	2.863	0.00419646	**
Male fertility cage	Tgu27	DD	0.0139496	0.0736507	0.189402	0.849778
Male seasonal recruits	Tgu5	AA	0.0665688	0.235192	0.28304	0.777147	BL
Male seasonal recruits	Tgu5	AD	0.113728	0.10735	1.05941	0.289412
Male seasonal recruits	Tgu5	DD	0.126804	0.150051	0.845069	0.398072
Male seasonal recruits	Tgu13	AA	0.276319	0.249894	1.10575	0.268836	BL
Male seasonal recruits	Tgu13	AD	-0.126629	0.156051	-0.811464	0.417099
Male seasonal recruits	Tgu13	DD	-0.115452	0.154545	-0.747045	0.455036
Male seasonal recruits	Tgu26	AA	0.306305	0.278349	1.10044	0.271142	BL
Male seasonal recruits	Tgu26	AD	-0.165993	0.22225	-0.746873	0.45514
Male seasonal recruits	Tgu26	DD	-0.151146	0.229073	-0.659815	0.509372
Male seasonal recruits	Tgu27	AA	0.145798	0.210746	0.69182	0.48905	BL
Male seasonal recruits	Tgu27	AD	0.0793735	0.101674	0.780666	0.434999
Male seasonal recruits	Tgu27	DD	-0.0100429	0.145117	-0.0692059	0.944826
Male siring success aviary	Tgu5	AA	-0.324473	0.271786	-1.19386	0.232534	BL
Male siring success aviary	Tgu5	AD	0.0410672	0.0774571	0.530193	0.595978
Male siring success aviary	Tgu5	DD	0.128556	0.122702	1.04771	0.294771
Male siring success aviary	Tgu13	AA	-0.209488	0.280565	-0.746664	0.455266	BL
Male siring success aviary	Tgu13	AD	-0.0251348	0.115671	-0.217297	0.827977
Male siring success aviary	Tgu13	DD	-0.0494424	0.113631	-0.435113	0.66348
Male siring success aviary	Tgu26	AA	0.0745936	0.317098	0.235238	0.814024	BL
Male siring success aviary	Tgu26	AD	-0.447899	0.213509	-2.0978	0.0359232	*
Male siring success aviary	Tgu26	DD	-0.213936	0.218063	-0.981075	0.326556
Male siring success aviary	Tgu27	AA	-0.243037	0.25557	-0.950959	0.341625	BL
Male siring success aviary	Tgu27	AD	0.0879251	0.0771523	1.13963	0.25444
Male siring success aviary	Tgu27	DD	-0.05383	0.110087	-0.488976	0.624858
Male nestling survival	Tgu5	AD	-0.0375102	0.0499912	-0.750336	0.453052
Male nestling survival	Tgu5	DD	-0.0829865	0.0868744	-0.955247	0.339453
Male nestling survival	Tgu13	AD	-0.120282	0.0813861	-1.47792	0.13943
Male nestling survival	Tgu13	DD	-0.0195446	0.0806509	-0.242336	0.80852
Male nestling survival	Tgu26	AD	0.27133	0.149263	1.8178	0.0690941	+
Male nestling survival	Tgu26	DD	0.136657	0.147917	0.923872	0.355553
Male nestling survival	Tgu27	AD	0.0733605	0.0502521	1.45985	0.144331
Male nestling survival	Tgu27	DD	0.0241128	0.072895	0.330788	0.740804
Female embryo survival	Tgu5	AA	-0.0191322	0.0950414	-0.201303	0.840461	BL
Female embryo survival	Tgu5	AD	-0.0159313	0.0343607	-0.463649	0.6429
Female embryo survival	Tgu5	DD	-0.0320692	0.0561707	-0.570924	0.568051
Female embryo survival	Tgu13	AA	-0.173942	0.099849	-1.74205	0.0815001	BL
Female embryo survival	Tgu13	AD	0.11705	0.0556051	2.10501	0.0352902	*
Female embryo survival	Tgu13	DD	0.135604	0.0561435	2.41531	0.0157219	*
Female embryo survival	Tgu26	AA	-0.11548	0.114801	-1.00592	0.314456	BL
Female embryo survival	Tgu26	AD	0.0519613	0.0916055	0.56723	0.570558
Female embryo survival	Tgu26	DD	0.0692936	0.0957004	0.724068	0.469024
Female embryo survival	Tgu27	AA	-0.106054	0.0888575	-1.19353	0.232663	BL
Female embryo survival	Tgu27	AD	0.102559	0.0344945	2.9732	0.00294708	**
Female embryo survival	Tgu27	DD	0.124133	0.0526947	2.3557	0.0184881	*
Female clutch size cage	Tgu11	AA	-0.0228333	0.271175	-0.0842016	0.932896	BL
Female clutch size cage	Tgu11	AD	-0.0128946	0.0640813	-0.201223	0.840524
Female clutch size cage	Tgu11	DD	0.143217	0.0741167	1.93232	0.0533205	+
Female clutch size aviary	Tgu11	AA	-0.348869	0.203845	-1.71144	0.0870004	BL
Female clutch size aviary	Tgu11	AD	0.112055	0.0536848	2.08728	0.0368633	*
Female clutch size aviary	Tgu11	DD	0.201918	0.0619968	3.25692	0.0011263	**
Female fecundity aviary	Tgu11	AA	-0.142514	0.103983	-1.37055	0.170517	BL
Female fecundity aviary	Tgu11	AD	0.141435	0.13164	1.0744	0.282642
Female fecundity aviary	Tgu11	DD	0.219506	0.140908	1.5578	0.119281
Female seasonal recruits	Tgu11	AA	0.0504998	0.238913	0.211373	0.832596	BL
Female seasonal recruits	Tgu11	AD	-0.000414275	0.0990064	-0.00418432	0.996661
Female seasonal recruits	Tgu11	DD	0.0653296	0.121	0.539913	0.589257
Male fertility cage	Tgu11	AA	-0.223897	0.165898	-1.34961	0.177141	BL
Male fertility cage	Tgu11	AD	0.0782196	0.0578381	1.35239	0.176251
Male fertility cage	Tgu11	DD	0.0646079	0.0678235	0.952588	0.340799
Male within-pair paternity	Tgu11	AA	0.0933814	0.150663	0.619802	0.535388	BL
Male within-pair paternity	Tgu11	AD	0.0935023	0.058517	1.59787	0.110073
Male within-pair paternity	Tgu11	DD	0.150586	0.0714628	2.10719	0.0351013	*
Male siring success aviary	Tgu11	AA	-0.216916	0.242128	-0.895873	0.370321	BL
Male siring success aviary	Tgu11	AD	0.180625	0.073576	2.45494	0.0140909	*
Male siring success aviary	Tgu11	DD	0.259295	0.0904384	2.86709	0.0041426	**
Male seasonal recruits	Tgu11	AA	0.0717054	0.213543	0.335789	0.73703	BL
Male seasonal recruits	Tgu11	AD	0.2036	0.103144	1.97394	0.048389	*
Male seasonal recruits	Tgu11	DD	0.175792	0.131916	1.33261	0.18266
Female embryo survival	Tgu11	AA	-0.0725953	0.0741578	-0.97893	0.327615	BL
Female embryo survival	Tgu11	AD	-0.00773272	0.0340247	-0.227268	0.820215
Female embryo survival	Tgu11	DD	-0.0430263	0.0403408	-1.06657	0.286166
Embryo survival	Tgu11	AA	-0.103601	0.0930698	-1.11315	0.265643	BL
Embryo survival	Tgu11	AD	-0.00295792	0.0286025	-0.103415	0.917634
Embryo survival	Tgu11	DD	-0.0428144	0.0371172	-1.15349	0.248708
Nestling survival	Tgu11	AA	-0.231942	0.161221	-1.43866	0.150246	BL
Nestling survival	Tgu11	AD	0.0149193	0.0368841	0.40449	0.685852
Nestling survival	Tgu11	DD	-0.0395327	0.0486988	-0.81178	0.416918
Nestling mass	Tgu11	AA	-0.710944	0.109853	-6.4718	9.6839e-11	BL
Nestling mass	Tgu11	AD	-0.0177889	0.0314905	-0.564898	0.572143
Nestling mass	Tgu11	DD	-0.0645532	0.0409686	-1.57567	0.115101
Lifespan	Tgu11	AA	0.696535	0.137627	5.06102	4.17012e-07	BL
Lifespan	Tgu11	AD	0.00133287	0.0419479	0.0317744	0.974652
Lifespan	Tgu11	DD	-0.0415092	0.0568217	-0.730516	0.465075
Meta Survival	Tgu11	AA	0	-	-	-	BL
Meta Reproductive performance	Tgu11	AA	0	-	-	-	BL
Meta Survival	Tgu11	AD	-0.00312335	0.00477328	-0.65434	0.512893
Meta Survival	Tgu11	DD	-0.0467131	0.00541491	-8.62675	<0.0001	****
Meta Reproductive performance	Tgu11	AD	0.0943059	0.0241026	3.91269	<0.0001	****
Meta Reproductive performance	Tgu11	DD	0.157499	0.0262554	5.99873	<0.0001	****
M fertility	TguZ	AA	-0.155841	0.072449	-2.151	0.0314762	BL
M fertility	TguZ	AD	0.182787	0.075267	2.429	0.0151405	*
M fertility	TguZ	DD	0.092904	0.079674	1.166	0.243614
M siring success	TguZ	AA	-0.03906	0.08788	-0.445	0.65632	BL
M siring success	TguZ	AD	0.17039	0.09922	1.717	0.0859792	+
M siring success	TguZ	DD	-0.05078	0.10783	-0.471	0.637641
M within-pair paternity	TguZ	AA	-0.33813	0.17303	-1.954	0.0507012	BL
M within-pair paternity	TguZ	AD	0.22128	0.07928	2.791	0.00525455	**
M within-pair paternity	TguZ	DD	-0.01482	0.08498	-0.174	0.861865
M extra-pair paternity	TguZ	AA	0.17434	0.08184	2.13	0.0331716	BL
M extra-pair paternity	TguZ	AD	0.0463	0.09188	0.504	0.614261
M extra-pair paternity	TguZ	DD	-0.21446	0.09935	-2.159	0.0308502	*
Meta	Tgu26	AD	-0.0320226	0.0535024	-0.598526	0.549489
Meta	Tgu26	DD	-0.0174463	0.0543362	-0.32108	0.74815
Meta	Tgu27	AD	0.0943491	0.0158182	5.9646	<0.0001	****
Meta	Tgu27	DD	0.00994993	0.0190869	0.521296	0.602161
Meta	Tgu5	AD	0.0239457	0.0147623	1.62209	0.104785
Meta	Tgu5	DD	0.0153482	0.0190125	0.807267	0.419513
Meta	Tgu13	AD	0.0498419	0.0357626	1.39369	0.163412
Meta	Tgu13	DD	0.0817694	0.0355828	2.298	0.0215618	*
Meta	TguZ	AD	0.158782	0.0510341	3.1113	0.00186267	**
Meta	TguZ	DD	-0.0375167	0.0528737	-0.709553	0.477981
Meta	Tgu26	AA	0	-	-	-	BL
Meta	Tgu27	AA	0	-	-	-	BL
Meta	Tgu5	AA	0	-	-	-	BL
Meta	Tgu13	AA	0	-	-	-	BL
Meta	TguZ	AA	0	-	-	-	BL

## Sheet: TableS7
Table S7 Dgenes alginment between the two zebra finch assembiles shown that the assembled chromosomes can be considered as identical except for a minor shift of 97 bp in Tgu17
Query Chromosome Name Vapril	Target Chromosome Name in focal assemby	Strand	Q-len	Q-start	Q-stop	T-len	T-start	T-stop	Equal length	Same start	Same end	Difference in bp
SUPER_31	ENA|CM025860|CM025860.2	+	1821854	9	1821854	1821854	9	1821854	TRUE	TRUE	TRUE
SUPER_27	ENA|CM012110|CM012110.2	+	5378928	142	5378834	5378928	142	5378834	TRUE	TRUE	TRUE
SUPER_26	ENA|CM012108|CM012108.2	+	6804938	7	6804932	6804938	7	6804932	TRUE	TRUE	TRUE
SUPER_25	ENA|CM012107|CM012107.2	+	2880192	5	2880185	2880192	5	2880185	TRUE	TRUE	TRUE
SUPER_21	ENA|CM012103|CM012103.2	+	7924511	143	7924505	7924511	143	7924505	TRUE	TRUE	TRUE
SUPER_17	ENA|CM012099|CM012099.2	+	11257394	3	11256780	11257394	3	11256683	TRUE	TRUE	FALSE	-97
SUPER_15	ENA|CM012097|CM012097.2	+	13771869	1	13771866	13771869	1	13771866	TRUE	TRUE	TRUE
SUPER_13	ENA|CM012095|CM012095.2	+	18052104	3	18052094	18052104	3	18052094	TRUE	TRUE	TRUE
SUPER_11	ENA|CM012093|CM012093.2	+	21108237	86	21108049	21108237	86	21108049	TRUE	TRUE	TRUE
SUPER_10	ENA|CM012092|CM012092.2	+	20543327	9	20543309	20543327	9	20543309	TRUE	TRUE	TRUE
SUPER_9	ENA|CM012091|CM012091.2	+	25529500	8	25529495	25529500	8	25529495	TRUE	TRUE	TRUE
SUPER_6	ENA|CM012088|CM012088.2	+	35592820	2	35592815	35592820	2	35592815	TRUE	TRUE	TRUE
SUPER_4A	ENA|CM012086|CM012086.2	+	19491698	0	19491685	19491698	0	19491685	TRUE	TRUE	TRUE
SUPER_2	ENA|CM012083|CM012083.2	+	151653088	3	151653070	151653088	3	151653070	TRUE	TRUE	TRUE
SUPER_1	ENA|CM012081|CM012081.2	+	114020016	1	114020008	114020016	1	114020008	TRUE	TRUE	TRUE
SUPER_Z	ENA|CM012113|CM012113.2	+	75396176	29	75396167	75396176	29	75396167	TRUE	TRUE	TRUE
SUPER_1A	ENA|CM012082|CM012082.2	+	71569005	29	71569004	71569005	29	71569004	TRUE	TRUE	TRUE
SUPER_3	ENA|CM012084|CM012084.2	+	112598992	2	112598940	112598992	2	112598940	TRUE	TRUE	TRUE
SUPER_4	ENA|CM012085|CM012085.2	+	70982421	6	70982420	70982421	6	70982420	TRUE	TRUE	TRUE
SUPER_5	ENA|CM012087|CM012087.2	+	61663524	9	61663523	61663524	9	61663523	TRUE	TRUE	TRUE
SUPER_7	ENA|CM012089|CM012089.2	+	37979234	13	37979171	37979234	13	37979171	TRUE	TRUE	TRUE
SUPER_8	ENA|CM012090|CM012090.2	+	31251066	33	31251065	31251066	33	31251065	TRUE	TRUE	TRUE
SUPER_12	ENA|CM012094|CM012094.2	+	20384687	6	20384684	20384687	6	20384684	TRUE	TRUE	TRUE
SUPER_14	ENA|CM012096|CM012096.2	+	16340488	9	16340480	16340488	9	16340480	TRUE	TRUE	TRUE
SUPER_16	ENA|CM012098|CM012098.2	+	1095113	5	1094919	1095113	5	1094919	TRUE	TRUE	TRUE
SUPER_18	ENA|CM012100|CM012100.2	+	11152170	27	11152168	11152170	27	11152168	TRUE	TRUE	TRUE
SUPER_19	ENA|CM012101|CM012101.2	+	8335140	5	8335136	8335140	5	8335136	TRUE	TRUE	TRUE
SUPER_20	ENA|CM012102|CM012102.2	+	14749488	13	14749480	14749488	13	14749480	TRUE	TRUE	TRUE
SUPER_22	ENA|CM012104|CM012104.2	+	4608043	141	4608040	4608043	141	4608040	TRUE	TRUE	TRUE
SUPER_23	ENA|CM012105|CM012105.2	+	6804446	7	6804441	6804446	7	6804441	TRUE	TRUE	TRUE
SUPER_24	ENA|CM012106|CM012106.2	+	7620594	172	7620592	7620594	172	7620592	TRUE	TRUE	TRUE
SUPER_28	ENA|CM012112|CM012112.2	+	5866305	12	5866296	5866305	12	5866296	TRUE	TRUE	TRUE
SUPER_29	ENA|CM012109|CM012109.2	+	2636872	5	2636760	2636872	5	2636760	TRUE	TRUE	TRUE
SUPER_35	ENA|CM025864|CM025864.2	+	2564177	8	2564156	2564177	8	2564156	TRUE	TRUE	TRUE
SUPER_32	ENA|CM025861|CM025861.2	+	2089234	11	2089219	2089234	11	2089219	TRUE	TRUE	TRUE
SUPER_34	ENA|CM025863|CM025863.2	+	1299319	15	1299313	1299319	15	1299313	TRUE	TRUE	TRUE
SUPER_33	ENA|CM025862|CM025862.2	+	1248372	9	1248330	1248372	9	1248330	TRUE	TRUE	TRUE
SUPER_36	ENA|CM025865|CM025865.2	+	1020380	3	1020379	1020380	3	1020379	TRUE	TRUE	TRUE
SUPER_30	ENA|CM012111|CM012111.2	+	2225416	7	2225414	2225416	7	2225414	TRUE	TRUE	TRUE
SUPER_37	ENA|CM030979|CM030979.1	+	1798728	2	1798716	1798728	2	1798716	TRUE	TRUE	TRUE
mat_W	ENA|CM018260|CM018260.2	+	20846394	10	20846375	20846394	10	20846375	TRUE	TRUE	TRUE
scaffold_104_ctg1	ENA|CM025861|CM025861.2	+	131164	22809	131064	2089234	1753237	2088514		FALSE	FALSE
scaffold_108_ctg1	ENA|CM012102|CM012102.2	+	113567	57755	97748	14749488	1417550	1446205		FALSE	FALSE
scaffold_109_ctg1	ENA|CM025864|CM025864.2	+	107847	16	91786	2564177	1943079	2015000		FALSE	FALSE
scaffold_110_ctg1	ENA|CM018260|CM018260.2	+	87792	43	72876	20846394	369981	16618143		FALSE	FALSE
scaffold_112_ctg1	ENA|CM012106|CM012106.2	+	82267	17973	60086	7620594	297286	315371		FALSE	FALSE
scaffold_113_ctg1	ENA|CM025864|CM025864.2	+	81838	31	81811	2564177	1198971	1839544		FALSE	FALSE
scaffold_114_ctg1	ENA|CM012089|CM012089.2	+	82220	23960	47349	37979234	28989575	29006163		FALSE	FALSE
scaffold_117_ctg1	ENA|CM018260|CM018260.2	+	79095	869	78098	20846394	404986	15662571		FALSE	FALSE
scaffold_118_ctg1	ENA|CM025861|CM025861.2	+	76514	4992	60444	2089234	2044518	2089201		FALSE	FALSE
scaffold_119_ctg1	ENA|CM012089|CM012089.2	+	76406	4	25190	37979234	23202066	23226414		FALSE	FALSE
scaffold_120_ctg1	ENA|CM012087|CM012087.2	+	75183	6	45467	61663524	5268	9540251		FALSE	FALSE
scaffold_125_ctg1	ENA|CM018260|CM018260.2	+	60601	534	60592	20846394	955840	18456289		FALSE	FALSE
scaffold_126_ctg1	ENA|CM012094|CM012094.2	+	60041	18202	50265	20384687	15280560	17145077		FALSE	FALSE
scaffold_128_ctg1	ENA|CM012083|CM012083.2	+	58697	1125	42788	151653088	89743375	147349359		FALSE	FALSE
scaffold_129_ctg1	ENA|CM012084|CM012084.2	+	57937	25237	57927	112598992	77087503	77120201		FALSE	FALSE
scaffold_130_ctg1	ENA|CM012111|CM012111.2	+	57566	20	32463	2225416	1881189	2225402		FALSE	FALSE
scaffold_131_ctg1	ENA|CM025861|CM025861.2	+	57234	2	10859	2089234	1767750	1804788		FALSE	FALSE
scaffold_132_ctg1	ENA|CM012104|CM012104.2	+	56330	12907	22656	4608043	14920	24086		FALSE	FALSE
scaffold_133_ctg1	ENA|CM025864|CM025864.2	+	56008	12152	42490	2564177	1239393	1883643		FALSE	FALSE
scaffold_134_ctg1	ENA|CM025862|CM025862.2	+	55776	8783	35955	1248372	120887	133700		FALSE	FALSE
scaffold_135_ctg1	ENA|CM018260|CM018260.2	+	55302	7129	55300	20846394	8012453	17898395		FALSE	FALSE
scaffold_136_ctg1	ENA|CM025861|CM025861.2	+	54229	9	48483	2089234	1759671	2015915		FALSE	FALSE
scaffold_137_ctg1	ENA|CM012113|CM012113.2	+	53259	5	53242	75396176	36492584	36526131		FALSE	FALSE
scaffold_138_ctg1	ENA|CM012106|CM012106.2	+	54002	3776	31414	7620594	102805	319660		FALSE	FALSE
scaffold_140_ctg1	ENA|CM025861|CM025861.2	+	52021	21389	34756	2089234	1987120	2029826		FALSE	FALSE
scaffold_141_ctg1	ENA|CM012106|CM012106.2	+	51738	23126	51211	7620594	117144	145809		FALSE	FALSE
scaffold_142_ctg1	ENA|CM012090|CM012090.2	+	51632	23513	41901	31251066	31020669	31043506		FALSE	FALSE
scaffold_143_ctg1	ENA|CM025861|CM025861.2	+	49930	0	47855	2089234	1771448	2055251		FALSE	FALSE
scaffold_144_ctg1	ENA|CM018260|CM018260.2	+	49976	1429	46867	20846394	2026861	19086832		FALSE	FALSE
scaffold_146_ctg1	ENA|CM012111|CM012111.2	+	49196	5	49191	2225416	1906684	2225045		FALSE	FALSE
scaffold_148_ctg1	ENA|CM025862|CM025862.2	+	47697	6362	29912	1248372	442156	454160		FALSE	FALSE
scaffold_150_ctg1	ENA|CM012111|CM012111.2	+	46546	17034	46544	2225416	1891202	2225402		FALSE	FALSE
scaffold_152_ctg1	ENA|CM012094|CM012094.2	+	46368	3654	46348	20384687	19145388	20384684		FALSE	FALSE
scaffold_154_ctg1	ENA|CM025861|CM025861.2	+	43723	172	42809	2089234	1752255	1942602		FALSE	FALSE
scaffold_155_ctg1	ENA|CM012113|CM012113.2	+	44206	5	11028	75396176	604248	624292		FALSE	FALSE
scaffold_156_ctg1	ENA|CM018260|CM018260.2	+	43848	431	43773	20846394	7989753	17613920		FALSE	FALSE
scaffold_157_ctg1	ENA|CM012087|CM012087.2	+	42742	1	36840	61663524	9	1951157		FALSE	FALSE
scaffold_158_ctg1	ENA|CM012090|CM012090.2	+	41880	18713	41852	31251066	31020383	31037524		FALSE	FALSE
scaffold_159_ctg1	ENA|CM012088|CM012088.2	+	40936	371	40875	35592820	2	81122		FALSE	FALSE
scaffold_160_ctg1	ENA|CM012106|CM012106.2	+	40660	1	40148	7620594	144580	304968		FALSE	FALSE
scaffold_161_ctg1	ENA|CM025861|CM025861.2	+	40419	11	40349	2089234	1364247	2055449		FALSE	FALSE
scaffold_162_ctg1	ENA|CM012082|CM012082.2	+	40409	20140	31919	71569005	61080994	62994896		FALSE	FALSE
scaffold_163_ctg1	ENA|CM018260|CM018260.2	+	40105	987	29350	20846394	1784306	15661030		FALSE	FALSE
scaffold_164_ctg1	ENA|CM018260|CM018260.2	+	39885	3	35909	20846394	658580	18989902		FALSE	FALSE
scaffold_165_ctg1	ENA|CM012111|CM012111.2	+	39665	22625	39300	2225416	1848160	1891275		FALSE	FALSE
scaffold_166_ctg1	ENA|CM018260|CM018260.2	+	39130	6858	39055	20846394	4855774	16697252		FALSE	FALSE
scaffold_167_ctg1	ENA|CM025861|CM025861.2	+	39067	37	23678	2089234	2021431	2055449		FALSE	FALSE
scaffold_168_ctg1	ENA|CM012090|CM012090.2	+	38525	25161	38171	31251066	28844	26194731		FALSE	FALSE
scaffold_169_ctg1	ENA|CM018260|CM018260.2	+	38544	67	38185	20846394	2260826	18413987		FALSE	FALSE
scaffold_170_ctg1	ENA|CM025864|CM025864.2	+	38160	6782	21073	2564177	1768113	1912695		FALSE	FALSE
scaffold_171_ctg1	ENA|CM012106|CM012106.2	+	38130	4595	38080	7620594	218199	286998		FALSE	FALSE
scaffold_172_ctg1	ENA|CM025861|CM025861.2	+	37436	6	37431	2089234	1752255	1772812		FALSE	FALSE
scaffold_173_ctg1	ENA|CM012112|CM012112.2	+	37238	8	28237	5866305	5627695	5803323		FALSE	FALSE
scaffold_174_ctg1	ENA|CM012090|CM012090.2	+	36655	14	34639	31251066	26172258	31217646		FALSE	FALSE
scaffold_175_ctg1	ENA|CM018260|CM018260.2	+	36519	27	36502	20846394	11157954	15755619		FALSE	FALSE
scaffold_176_ctg1	ENA|CM018260|CM018260.2	+	36410	9184	36402	20846394	7922373	20222708		FALSE	FALSE
scaffold_177_ctg1	ENA|CM025863|CM025863.2	+	35716	287	1982	1299319	446316	447504		FALSE	FALSE
scaffold_178_ctg1	ENA|CM018260|CM018260.2	+	35669	13	35162	20846394	2003051	18902130		FALSE	FALSE
scaffold_179_ctg1	ENA|CM012106|CM012106.2	+	34825	40	21553	7620594	105857	318773		FALSE	FALSE
scaffold_180_ctg1	ENA|CM012098|CM012098.2	+	34104	8054	16287	1095113	604050	638903		FALSE	FALSE
scaffold_181_ctg1	ENA|CM018260|CM018260.2	+	33875	20	26057	20846394	2067486	19206602		FALSE	FALSE
scaffold_182_ctg1	ENA|CM018260|CM018260.2	+	33438	431	26502	20846394	7990052	17613920		FALSE	FALSE
scaffold_183_ctg1	ENA|CM018260|CM018260.2	+	33446	53	33441	20846394	691976	15665409		FALSE	FALSE
scaffold_184_ctg1	ENA|CM018260|CM018260.2	+	33016	1354	32942	20846394	280571	15642045		FALSE	FALSE
scaffold_185_ctg1	ENA|CM018260|CM018260.2	+	32864	48	32764	20846394	7988129	18527392		FALSE	FALSE
scaffold_186_ctg1	ENA|CM018260|CM018260.2	+	32548	13535	32513	20846394	8891554	18036307		FALSE	FALSE
scaffold_187_ctg1	ENA|CM018260|CM018260.2	+	32436	10964	30723	20846394	1997428	16494704		FALSE	FALSE
scaffold_188_ctg1	ENA|CM012112|CM012112.2	+	32406	12544	32398	5866305	5847052	5857424		FALSE	FALSE
scaffold_189_ctg1	ENA|CM012112|CM012112.2	+	32113	1254	28155	5866305	5850845	5864833		FALSE	FALSE
scaffold_190_ctg1	ENA|CM025861|CM025861.2	+	32025	4089	32014	2089234	1777909	1911067		FALSE	FALSE
scaffold_191_ctg1	ENA|CM025864|CM025864.2	+	31893	51	31890	2564177	1198933	1831040		FALSE	FALSE
scaffold_192_ctg1	ENA|CM025861|CM025861.2	+	31287	13993	31277	2089234	1757841	2057396		FALSE	FALSE
scaffold_193_ctg1	ENA|CM012112|CM012112.2	+	31086	582	21681	5866305	5619215	5652760		FALSE	FALSE
scaffold_194_ctg1	ENA|CM018260|CM018260.2	+	31027	168	30944	20846394	7904657	7967661		FALSE	FALSE
scaffold_195_ctg1	ENA|CM025864|CM025864.2	+	30627	16705	30606	2564177	1273258	1882020		FALSE	FALSE
scaffold_196_ctg1	ENA|CM025864|CM025864.2	+	30406	186	30399	2564177	1238690	1838843		FALSE	FALSE
scaffold_197_ctg1	ENA|CM018260|CM018260.2	+	30377	4130	28519	20846394	119142	15659801		FALSE	FALSE
scaffold_198_ctg1	ENA|CM012087|CM012087.2	+	29779	13841	29771	61663524	9477922	9540734		FALSE	FALSE
scaffold_199_ctg1	ENA|CM025863|CM025863.2	+	29796	13383	28884	1299319	1281656	1294168		FALSE	FALSE
scaffold_200_ctg1	ENA|CM018260|CM018260.2	+	29549	4402	29541	20846394	7995300	15682897		FALSE	FALSE
scaffold_201_ctg1	ENA|CM012111|CM012111.2	+	28987	6083	23380	2225416	1854037	2050243		FALSE	FALSE
scaffold_202_ctg1	ENA|CM012106|CM012106.2	+	29457	17202	29449	7620594	105862	319689		FALSE	FALSE
scaffold_203_ctg1	ENA|CM012106|CM012106.2	+	28806	1192	28528	7620594	106328	319468		FALSE	FALSE
scaffold_204_ctg1	ENA|CM018260|CM018260.2	+	28640	8	28622	20846394	15719712	15748322		FALSE	FALSE
scaffold_205_ctg1	ENA|CM018260|CM018260.2	+	28576	81	28045	20846394	4024280	11127310		FALSE	FALSE
scaffold_206_ctg1	ENA|CM025861|CM025861.2	+	28385	1833	28349	2089234	1751400	1939829		FALSE	FALSE
scaffold_207_ctg1	ENA|CM012113|CM012113.2	+	28258	10042	28250	75396176	11354781	57981495		FALSE	FALSE
scaffold_208_ctg1	ENA|CM018260|CM018260.2	+	28197	452	2386	20846394	1995513	18965644		FALSE	FALSE
scaffold_209_ctg1	ENA|CM030979|CM030979.1	+	28505	10553	24231	1798728	1275305	1697825		FALSE	FALSE
scaffold_210_ctg1	ENA|CM012106|CM012106.2	+	27831	7295	20858	7620594	273369	286998		FALSE	FALSE
scaffold_211_ctg1	ENA|CM025864|CM025864.2	+	27641	62	9501	2564177	1873269	1915453		FALSE	FALSE
scaffold_212_ctg1	ENA|CM012090|CM012090.2	+	27649	6878	17754	31251066	30862896	30880385		FALSE	FALSE
scaffold_213_ctg1	ENA|CM012090|CM012090.2	+	27407	0	12724	31251066	31197445	31209527		FALSE	FALSE
scaffold_214_ctg1	ENA|CM018260|CM018260.2	+	27333	74	21690	20846394	4846598	14497273		FALSE	FALSE
scaffold_215_ctg1	ENA|CM012113|CM012113.2	+	27702	16392	27587	75396176	2460484	30808722		FALSE	FALSE
scaffold_216_ctg1	ENA|CM025860|CM025860.2	+	27084	24920	25396	1821854	1346861	1347326		FALSE	FALSE
scaffold_217_ctg1	ENA|CM018260|CM018260.2	+	26934	2850	21325	20846394	8047404	15642151		FALSE	FALSE
scaffold_218_ctg1	ENA|CM012113|CM012113.2	+	26849	7	26831	75396176	27999820	58151297		FALSE	FALSE
scaffold_219_ctg1	ENA|CM018260|CM018260.2	+	26672	2343	26518	20846394	871151	18160116		FALSE	FALSE
scaffold_220_ctg1	ENA|CM025861|CM025861.2	+	25671	12592	25664	2089234	2076359	2089114		FALSE	FALSE
scaffold_221_ctg1	ENA|CM018260|CM018260.2	+	25510	24	16548	20846394	3521170	11123691		FALSE	FALSE
scaffold_222_ctg1	ENA|CM025862|CM025862.2	+	25509	16532	24648	1248372	470158	497366		FALSE	FALSE
scaffold_223_ctg1	ENA|CM012106|CM012106.2	+	25298	5499	13807	7620594	115526	2162498		FALSE	FALSE
scaffold_224_ctg1	ENA|CM012085|CM012085.2	+	25040	1	11578	70982421	55278166	64953913		FALSE	FALSE
scaffold_225_ctg1	ENA|CM012108|CM012108.2	+	24926	2296	24884	6804938	30821	54464		FALSE	FALSE
scaffold_226_ctg1	ENA|CM012106|CM012106.2	+	25055	47	10589	7620594	11772	292519		FALSE	FALSE
scaffold_227_ctg1	ENA|CM018260|CM018260.2	+	24653	27	24616	20846394	54759	15682763		FALSE	FALSE
scaffold_228_ctg1	ENA|CM018260|CM018260.2	+	24437	1900	24211	20846394	7971652	14927146		FALSE	FALSE
scaffold_229_ctg1	ENA|CM012084|CM012084.2	+	24381	54	24371	112598992	112586892	112598940		FALSE	FALSE
scaffold_230_ctg1	ENA|CM012106|CM012106.2	+	24020	160	21756	7620594	110196	218147		FALSE	FALSE
scaffold_231_ctg1	ENA|CM012106|CM012106.2	+	24009	4691	19160	7620594	174578	259939		FALSE	FALSE
scaffold_232_ctg1	ENA|CM025864|CM025864.2	+	23939	45	23911	2564177	1209101	1830669		FALSE	FALSE
scaffold_233_ctg1	ENA|CM012087|CM012087.2	+	24122	13146	23856	61663524	9491326	9523210		FALSE	FALSE
scaffold_234_ctg1	ENA|CM018260|CM018260.2	+	23937	8884	22102	20846394	8021595	19508002		FALSE	FALSE
scaffold_235_ctg1	ENA|CM018260|CM018260.2	+	23680	9	23668	20846394	4855809	15682828		FALSE	FALSE
scaffold_236_ctg1	ENA|CM018260|CM018260.2	+	23275	370	23269	20846394	1561678	16192309		FALSE	FALSE
scaffold_237_ctg1	ENA|CM012111|CM012111.2	+	22907	1756	20683	2225416	1901986	2225402		FALSE	FALSE
scaffold_238_ctg1	ENA|CM018260|CM018260.2	+	22823	1398	22816	20846394	352598	14609716		FALSE	FALSE
scaffold_239_ctg1	ENA|CM012112|CM012112.2	+	22825	5	20906	5866305	5627695	5665960		FALSE	FALSE
scaffold_240_ctg1	ENA|CM025861|CM025861.2	+	22758	27	22702	2089234	1726514	1901295		FALSE	FALSE
scaffold_241_ctg1	ENA|CM025861|CM025861.2	+	22361	20	15421	2089234	1685977	2016625		FALSE	FALSE
scaffold_242_ctg1	ENA|CM012086|CM012086.2	+	22029	12701	14745	19491698	19449404	19451601		FALSE	FALSE
scaffold_243_ctg1	ENA|CM018260|CM018260.2	+	21656	7209	21121	20846394	7991238	15677690		FALSE	FALSE
scaffold_244_ctg1	ENA|CM012084|CM012084.2	+	21376	12172	15310	112598992	1778725	1780500		FALSE	FALSE
scaffold_245_ctg1	ENA|CM025861|CM025861.2	+	21416	8	21409	2089234	2056069	2086673		FALSE	FALSE
scaffold_246_ctg1	ENA|CM012084|CM012084.2	+	21241	10030	21235	112598992	112584919	112598055		FALSE	FALSE
scaffold_247_ctg1	ENA|CM012090|CM012090.2	+	21158	11088	15150	31251066	31066646	31071861		FALSE	FALSE
scaffold_248_ctg1	ENA|CM018260|CM018260.2	+	20891	4418	19727	20846394	7956094	15662571		FALSE	FALSE
scaffold_249_ctg1	ENA|CM018260|CM018260.2	+	20902	677	17946	20846394	335222	15662171		FALSE	FALSE
scaffold_250_ctg1	ENA|CM012106|CM012106.2	+	20678	294	13090	7620594	310257	679005		FALSE	FALSE
scaffold_251_ctg1	ENA|CM018260|CM018260.2	+	20396	75	12970	20846394	4855372	16500428		FALSE	FALSE
scaffold_252_ctg1	ENA|CM018260|CM018260.2	+	20292	7	15689	20846394	8001496	15645753		FALSE	FALSE
scaffold_253_ctg1	ENA|CM012084|CM012084.2	+	20309	11903	12572	112598992	378223	378697		FALSE	FALSE
scaffold_254_ctg1	ENA|CM012106|CM012106.2	+	20155	20	20150	7620594	221259	286998		FALSE	FALSE
scaffold_255_ctg1	ENA|CM025861|CM025861.2	+	20146	7036	20128	2089234	1418308	2019583		FALSE	FALSE
scaffold_256_ctg1	ENA|CM012084|CM012084.2	+	19156	1757	2377	112598992	337002	337610		FALSE	FALSE
scaffold_257_ctg1	ENA|CM012087|CM012087.2	+	18190	4002	17064	61663524	1877001	1903370		FALSE	FALSE
scaffold_258_ctg1	ENA|CM012113|CM012113.2	+	16873	5	16833	75396176	6440915	30817193		FALSE	FALSE
scaffold_259_ctg1	ENA|CM012113|CM012113.2	+	14789	2658	14764	75396176	17748632	71342711		FALSE	FALSE
scaffold_260_ctg1	ENA|CM012113|CM012113.2	+	12278	24	12146	75396176	27510667	71349070		FALSE	FALSE
scaffold_261_ctg1	ENA|CM012086|CM012086.2	+	11229	20	11223	19491698	11611	23216		FALSE	FALSE
scaffold_262_ctg1	ENA|CM012111|CM012111.2	+	7423	7	7418	2225416	1896271	2202716		FALSE	FALSE
scaffold_263_ctg1	ENA|CM012113|CM012113.2	+	5626	31	5617	75396176	11352909	11358503		FALSE	FALSE
scaffold_264_ctg1	ENA|CM025861|CM025861.2	+	4523	822	4515	2089234	1882628	1909330		FALSE	FALSE
scaffold_265_ctg1	ENA|CM025861|CM025861.2	+	3655	0	3652	2089234	1727948	1900895		FALSE	FALSE
scaffold_266_ctg1	ENA|CM025861|CM025861.2	+	3579	7	1910	2089234	1744081	1745994		FALSE	FALSE
scaffold_267_ctg1	ENA|CM012090|CM012090.2	+	3096	269	2355	31251066	31121583	31123831		FALSE	FALSE
scaffold_268_ctg1	None	+	2405	na	na	na	na	na		TRUE	TRUE
scaffold_269_ctg1	ENA|CM012081|CM012081.2	+	2069	5	2058	114020016	114013574	114015631		FALSE	FALSE
scaffold_270_ctg1	ENA|CM018260|CM018260.2	+	1452	2	1447	20846394	7905532	7906981		FALSE	FALSE
scaffold_271_ctg1	ENA|CM012113|CM012113.2	+	747	38	725	75396176	71342775	71343425		FALSE	FALSE
scaffold_272_ctg1	None	+	472	na	na	na	na	na		TRUE	TRUE
scaffold_88_ctg1	ENA|CM012093|CM012093.2	+	220453	117967	220439	21108237	4782764	19655584		FALSE	FALSE
scaffold_92_ctg1	ENA|CM018260|CM018260.2	+	197294	434	196969	20846394	344458	20473748		FALSE	FALSE
scaffold_94_ctg1	ENA|CM012106|CM012106.2	+	188899	20161	188898	7620594	184852	250916		FALSE	FALSE
scaffold_96_ctg1	ENA|CM012112|CM012112.2	+	173969	5304	165785	5866305	5641401	5851760		FALSE	FALSE
scaffold_99_ctg1	ENA|CM025861|CM025861.2	+	170699	83	162530	2089234	1962124	2076197		FALSE	FALSE
